# Supplementary material for: Sexual Dysfunction in Women with Inflammatory Bowel Disease
Source: J Clin Med. 2025 Mar 25;14(7):2236. doi: 10.3390/jcm14072236 (PMC11989570; doi:10.3390/jcm14072236)
Supplement: Supplementary file 1 [file jcm-14-02236-s001.zip]

Archive with 1 entries (1 files):
- jcm-3467038-supplementary.pdf
